# Supplementary material for: The Composition and Primary Metabolic Potential of Microbial Communities Inhabiting the Surface Water in the Equatorial Eastern Indian Ocean
Source: Biology (Basel). 2021 Mar 22;10(3):248. doi: 10.3390/biology10030248 (PMC8005183; doi:10.3390/biology10030248)
Supplement: Supplementary file 1 [file biology-10-00248-s001.zip]

Archive with 2 entries (2 files):
- Supplementary File S1.docx
- Supplementary Figure S1.docx
